# Supplementary material for: Ontogenetic and inter-elemental osteohistological variability in the leopard tortoise Stigmochelys pardalis
Source: PeerJ. 2019 Dec 17;7:e8030. doi: 10.7717/peerj.8030 (PMC6924341; doi:10.7717/peerj.8030)
Supplement: Supplemental Information 1 [file peerj-07-8030-s001.csv]

Element	Accession #	Stored at
Humerus	MVD-R-12b	National Museum, Bloemfontein, South Africa. Karoo vertebrate Palaeontology Department.
Humerus	MVD-R-12a	National Museum, Bloemfontein, South Africa. Karoo vertebrate Palaeontology Department.
Humerus	MVD-R-11b	National Museum, Bloemfontein, South Africa. Karoo vertebrate Palaeontology Department.
Humerus	MVD-R-11a	National Museum, Bloemfontein, South Africa. Karoo vertebrate Palaeontology Department.
Humerus	MVD-R-10a	National Museum, Bloemfontein, South Africa. Karoo vertebrate Palaeontology Department.
Humerus	MVD-R-9	National Museum, Bloemfontein, South Africa. Karoo vertebrate Palaeontology Department.
Humerus	MVD-R-8	National Museum, Bloemfontein, South Africa. Karoo vertebrate Palaeontology Department.
Humerus	MVD-R-7	National Museum, Bloemfontein, South Africa. Karoo vertebrate Palaeontology Department.
Humerus	MVD-R-6	National Museum, Bloemfontein, South Africa. Karoo vertebrate Palaeontology Department.
Humerus	MVD-R-5	National Museum, Bloemfontein, South Africa. Karoo vertebrate Palaeontology Department.
Humerus	MVD-R-4	National Museum, Bloemfontein, South Africa. Karoo vertebrate Palaeontology Department.
Humerus	MVD-R-3	National Museum, Bloemfontein, South Africa. Karoo vertebrate Palaeontology Department.
Humerus	MVD-R-2a	National Museum, Bloemfontein, South Africa. Karoo vertebrate Palaeontology Department.
Humerus	MVD-R-1	National Museum, Bloemfontein, South Africa. Karoo vertebrate Palaeontology Department.
Humerus	MNHN-ZA-AC 2010-2	National Museum, Bloemfontein, South Africa. Karoo vertebrate Palaeontology Department.
Radius	MVD-R-12c	National Museum, Bloemfontein, South Africa. Karoo vertebrate Palaeontology Department.
Radius	MVD-R-18a	National Museum, Bloemfontein, South Africa. Karoo vertebrate Palaeontology Department.
Radius	MVD-R-17	National Museum, Bloemfontein, South Africa. Karoo vertebrate Palaeontology Department.
Radius	MVD-R-16	National Museum, Bloemfontein, South Africa. Karoo vertebrate Palaeontology Department.
Radius	MVD-R-15	National Museum, Bloemfontein, South Africa. Karoo vertebrate Palaeontology Department.
Radius	MVD-R-14	National Museum, Bloemfontein, South Africa. Karoo vertebrate Palaeontology Department.
Radius	MVD-R-13	National Museum, Bloemfontein, South Africa. Karoo vertebrate Palaeontology Department.
Radius	MVD-R-2b	National Museum, Bloemfontein, South Africa. Karoo vertebrate Palaeontology Department.
Ulna	MVD-R-12e	National Museum, Bloemfontein, South Africa. Karoo vertebrate Palaeontology Department.
Ulna	MVD-R-12d	National Museum, Bloemfontein, South Africa. Karoo vertebrate Palaeontology Department.
Ulna	MVD-R-18b	National Museum, Bloemfontein, South Africa. Karoo vertebrate Palaeontology Department.
Ulna	MVD-R-10b	National Museum, Bloemfontein, South Africa. Karoo vertebrate Palaeontology Department.
Ulna	MVD-R-23	National Museum, Bloemfontein, South Africa. Karoo vertebrate Palaeontology Department.
Ulna	MVD-R-22	National Museum, Bloemfontein, South Africa. Karoo vertebrate Palaeontology Department.
Ulna	MVD-R-21	National Museum, Bloemfontein, South Africa. Karoo vertebrate Palaeontology Department.
Ulna	MVD-R-20	National Museum, Bloemfontein, South Africa. Karoo vertebrate Palaeontology Department.
Ulna	MVD-R-19	National Museum, Bloemfontein, South Africa. Karoo vertebrate Palaeontology Department.
Ulna	MVD-R-2c	National Museum, Bloemfontein, South Africa. Karoo vertebrate Palaeontology Department.
Femur	MVD-R-12g	National Museum, Bloemfontein, South Africa. Karoo vertebrate Palaeontology Department.
Femur	MVD-R-12f	National Museum, Bloemfontein, South Africa. Karoo vertebrate Palaeontology Department.
Femur	MVD-R-11c	National Museum, Bloemfontein, South Africa. Karoo vertebrate Palaeontology Department.
Femur	MVD-R-10c	National Museum, Bloemfontein, South Africa. Karoo vertebrate Palaeontology Department.
Femur	MVD-R-28	National Museum, Bloemfontein, South Africa. Karoo vertebrate Palaeontology Department.
Femur	MVD-R-27	National Museum, Bloemfontein, South Africa. Karoo vertebrate Palaeontology Department.
Femur	MVD-R-26	National Museum, Bloemfontein, South Africa. Karoo vertebrate Palaeontology Department.
Femur	MVD-R-25	National Museum, Bloemfontein, South Africa. Karoo vertebrate Palaeontology Department.
Femur	MVD-R-24	National Museum, Bloemfontein, South Africa. Karoo vertebrate Palaeontology Department.
Femur	MVD-R-2d	National Museum, Bloemfontein, South Africa. Karoo vertebrate Palaeontology Department.
Tibia	MVD-R-12i	National Museum, Bloemfontein, South Africa. Karoo vertebrate Palaeontology Department.
Tibia	MVD-R-12h	National Museum, Bloemfontein, South Africa. Karoo vertebrate Palaeontology Department.
Tibia	MVD-R-11d	National Museum, Bloemfontein, South Africa. Karoo vertebrate Palaeontology Department.
Tibia	MVD-R-11e	National Museum, Bloemfontein, South Africa. Karoo vertebrate Palaeontology Department.
Tibia	MVD-R-33	National Museum, Bloemfontein, South Africa. Karoo vertebrate Palaeontology Department.
Tibia	MVD-R-32	National Museum, Bloemfontein, South Africa. Karoo vertebrate Palaeontology Department.
Tibia	MVD-R-31a	National Museum, Bloemfontein, South Africa. Karoo vertebrate Palaeontology Department.
Tibia	MVD-R-30	National Museum, Bloemfontein, South Africa. Karoo vertebrate Palaeontology Department.
Tibia	MVD-R-2e	National Museum, Bloemfontein, South Africa. Karoo vertebrate Palaeontology Department.
Tibia	MVD-R-29	National Museum, Bloemfontein, South Africa. Karoo vertebrate Palaeontology Department.
Fibula	MVD-R-12k	National Museum, Bloemfontein, South Africa. Karoo vertebrate Palaeontology Department.
Fibula	MVD-R-12j	National Museum, Bloemfontein, South Africa. Karoo vertebrate Palaeontology Department.
Fibula	MVD-R-11f	National Museum, Bloemfontein, South Africa. Karoo vertebrate Palaeontology Department.
Fibula	MVD-R-36	National Museum, Bloemfontein, South Africa. Karoo vertebrate Palaeontology Department.
Fibula	MVD-R-31b	National Museum, Bloemfontein, South Africa. Karoo vertebrate Palaeontology Department.
Fibula	MVD-R-35	National Museum, Bloemfontein, South Africa. Karoo vertebrate Palaeontology Department.
Fibula	MVD-R-34	National Museum, Bloemfontein, South Africa. Karoo vertebrate Palaeontology Department.
Fibula	MVD-R-34	National Museum, Bloemfontein, South Africa. Karoo vertebrate Palaeontology Department.
Fibula	MVD-R-2f	National Museum, Bloemfontein, South Africa. Karoo vertebrate Palaeontology Department.
